# Supplementary material for: Origin, Genetic Variation and Molecular Epidemiology of SARS-CoV-2 Strains Circulating in Sardinia (Italy) during the First and Second COVID-19 Epidemic Waves
Source: Viruses. 2023 Jan 18;15(2):277. doi: 10.3390/v15020277 (PMC9961045; doi:10.3390/v15020277)
Supplement: Supplementary file 1 [file viruses-15-00277-s001.zip]

Archive with 4 entries (4 files):
- Supplementary Table S1.xlsx
- Supplementary Table S2.pdf
- Supplementary Table S3.pdf
- Supplementary Table S4.xlsx
