# Supplementary material for: Origin, Genetic Variation and Molecular Epidemiology of SARS-CoV-2 Strains Circulating in Sardinia (Italy) during the First and Second COVID-19 Epidemic Waves
Source: Viruses. 2023 Jan 18;15(2):277. doi: 10.3390/v15020277 (PMC9961045; doi:10.3390/v15020277)
Supplement: Supplementary file 1 [file viruses-15-00277-s001.zip › Supplementary Table S1.xlsx]

## Sheet: Foglio1
Primer name	Sequence	Length	NC_045512.2 position	Anealling temperature °C	Reference
ORF1ab_F	GGTTGTGATGGTGGCAGTTT	395	19276	59	This study
ORF1ab_R	TCCATCAAAGTGTCCCTTATT		19671
IG Covid_F	AAGCTCATGGGACACTTCGC	710	21201	59	This study
IG Covid_R	AGGGACTGGGTCTTCGAATC		21911
ORF7a_F	AGTCGCTACAGGATTGGCA	903	27110	59	This study
ORF7a_R	CACGGGTCATCAACTACAT		28013
W1_28F_21996_2	CCACAAAAACAACAAAAGTTGG	997	21997	59	1
W1_28R_22993_1	TGCTACCGGCCTGATAGATTTC		22973
Supplementary Table S1. sequence and characteristis of primers used to complete the Sars Cov 2 whole genome sequencing. The genome of Sars Cov-2 NC_045512,2 was used as reference.
Reference 1: Pathogen Discovery Team NCIRD/DVD/RVB Centers for Diseases Control and Prevention. Rapid, Sensitive, Full-Genome Sequencing of Severe Acute Respiratory Syndrome Coronavirus 2. DOI: https://doi.org/10.3201/eid2610.20.1800
