# Supplementary material for: Origin, Genetic Variation and Molecular Epidemiology of SARS-CoV-2 Strains Circulating in Sardinia (Italy) during the First and Second COVID-19 Epidemic Waves
Source: Viruses. 2023 Jan 18;15(2):277. doi: 10.3390/v15020277 (PMC9961045; doi:10.3390/v15020277)
Supplement: Supplementary file 1 [file viruses-15-00277-s001.zip › Supplementary Table S4.xlsx]

## Sheet: Foglio1
Supplementary Table S4. Amino acid sequence polymorphisms of Sardinian Sars-COV-2 strains with corresponding lineages and Usher subtrees
	Collection date	Lineage	Strain	Amino acid mutation
Subtree 1	2020-10-07	GV-B.1.177.75	COV-23	Q496H	P323L	Y144F	A222V	D614G	A220V
	2020-10-08	GV-B.1.177.75	COV-8	Q496H	P323L	Y144F	A222V	D614G	A220V
	2020-10-12	GV-B.1.177.75	COV-7	Q496H	P323L	Y144F	A222V	D614G	A220V	L186F
	2020-10-16	GV-B.1.177.75	COV-18a	Q496H	P323L	Y144F	A222V	D614G	A220V	I868L	P297L	S33I
	2020-10-16	GV-B.1.177.75	COV-5	Q496H	P323L	Y144F	A222V	D614G	A220V
	2020-10-20	GV-B.1.177.75	COV-1	Q496H	P323L	Y144F	A222V	D614G	A220V
	2020-11-02	GV-B.1.177.75	COV-2	Q496H	P323L	Y144F	A222V	D614G	A220V	P70S
	2020-11-02	GV-B.1.177.75	COV-21	Q496H	P323L	Y144F	A222V	D614G	A220V	A96V
	2020-11-02	GV-B.1.177.75	COV-24	Q496H	P323L	Y144F	A222V	D614G	A220V
	2020-11-02	GV-B.1.177.75	COV-52	Q496H	P323L	Y144F	A222V	D614G	A220V
	2020-11-02	GV-B.1.177.75	COV-51	Q496H	P323L	Y144F	A222V	D614G	A220V
	2020-11-04	GV-B.1.177.75	COV-6	Q496H	P323L	Y144F	A222V	D614G	A220V	T87I	L140del	K141Q	S142V	F143I
	2020-11-25	GV-B.1.177.75	COV-43a	Q496H	P323L	Y144F	A222V	D614G	A220V	C221F
	2020-11-27	GV-B.1.177.75	COV-26b	Q496H	P323L	Y144F	A222V	D614G	A220V	A435V	T87I
	2020-11-27	GV-B.1.177.75	COV-27	Q496H	P323L	Y144F	A222V	D614G
	2020-11-27	GV-B.1.177.75	COV-29	Q496H	P323L	Y144F	A222V	D614G	A220V	P46S	P70S
	2020-11-27	GV-B.1.177.75	COV-34b	Q496H	P323L	Y144F	A222V	D614G	A220V	V103A	T304I	A35E
	2020-11-27	GV-B.1.177.75	COV-30c	Q496H	P323L	Y144F	A222V	D614G	A220V	P46S	T791I	P70S
	2020-11-27	GV-B.1.177.75	COV-56	Q496H	P323L	Y144F	A222V	D614G	A220V	V103A	T304I	A435V	A35E
	2020-11-28	GV-B.1.177.75	COV-33	P323L	A222V	D614G	G38stop*	A220V	Q836L*
	2020-11-30	GV-B.1.177.75	COV-35	Q496H	P323L	Y144F	A222V	D614G	A220V	I385T
	2020-12-02	GV-B.1.177.75	COV-37e	Q496H	P323L	Y144F	A222V	D614G	A220V	T26I
	2020-12-03	GV-B.1.177.75	COV-57c	Q496H	P323L	Y144F	A222V	D614G	A220V	A358T	T93M	V97L	P70S
	2020-12-04	GV-B.1.177.75	COV-38b	Q496H	P323L	Y144F	A222V	D614G	A220V	V103A	T304I	A435V	A35E
	2020-12-04	GV-B.1.177.75	COV-39a	Q496H	P323L	Y144F	A222V	D614G	A220V	V103A	T304I	A97V**	A435V	A35E
	2020-12-04	GV-B.1.177.75	COV-40e	Q496H	P323L	Y144F	A222V	D614G	A220V	D9G	V103A	T304I	A435V	A35E
	2020-12-04	GV-B.1.177.75	COV-41e	Q496H	P323L	Y144F	A222V	D614G	A220V	V103A	T304I	A435V	A35E
	2020-12-30	GV-B.1.177.75	COV-55d	Q496H	P323L	Y144F	A222V	D614G	A220V	V1229F	A67V
Subtree 2	2020-04-15	GR-B.1.1	COV-12	P323L	A267S	D614G	R203K	G204R
	2020-04-15	GR-B.1.1	COV-13	P323L	A267S	D614G	R203K	G204R
	2020-05-06	GR-B.1.1	COV-11	P323L	A267S	D614G	R203K	G204R
	2020-05-26	GR-B.1.1	COV-14	P323L	A267S	D614G	R203K	G204R	V255del*	N257D*
Subtree 3	2020-09-02	GV-B.1.177.83	COV-49	P323L	D614G	A222V	A262S	P272L	A220V
	2020-09-07	GV-B.1.177.83	COV-17	P323L	D614G	A222V	A262S	P272L	A220V	P191L	E95stop**	Q389H**
	2020-11-17	GV-B.1.177.83	COV-22	P323L	D614G	A222V	A262S	P272L	A220V	P191L	A182S
Subtree 4	2020-11-26	GV-B.1.177	COV-28	E159G	P323L	A222V	D614G	A220V
	2021-01-05	GV-B.1.177	COV-46	E159G	P323L	A222V	D614G	A220V	I273T	S26L	P46S	T141I
	2021-01-28	GV-B.1.177	COV-45	E159G	P323L	A222V	D614G	A220V	I273T	S26L	P46S	T141I
Subtree 5	2020-09-02	GV-B.1.177	COV-47	I273T	E159G	P323L	A222V	D614G	S26L	A220V	P46S	T141I
	2020-09-02	GV-B.1.177	COV-16	I273T	E159G	P323L	A222V	D614G	S26L	A220V	P46S	T141I
Subtree 6	2020-10-16	G-B.1.258	COV-19	I1683T	M101I	P323L	V720I	V60L	H290Y	A598S	H69del	V70del	N439K	D614G
	2020-10-23	G-B.1.258	COV-20	I1683T	M101I	P323L	V720I	V60L	H290Y	A598S	H69del	V70del	N439K	D614G	Q677H	L822F
Subtree 7	2020-12-01	GV-B.1.177	COV-36	P323L	D614G	A222V	A220V
	2020-12-22	GV-B.1.177	COV-42	P323L	D614G	A222V	A220V
Subtree 8	2020-11-02	GR-B.1.1.153	COV-4	A380V	P323L	S74P	A505V	S287L	D614G	A54S	R203E	G204L
Subtree 9	2020-04-28	GR-B.1.1	COV-9	P323L	D614G	R203K	G204R
Subtree 10	2020-09-02	GH-B.1.160	COV-15	M324I	M162I	A185S	P323L	V776L	K218R	E261D	S477N	D614G	Q57H	M234I	A376T
Subtree 11	2020-11-25	GH-B.1.160	COV-25	L289F	S1534G	M324I	L438I	A185S	P323L	V776L	K218R	E261D	S477N	D614G	A771S	Q57H	V202L	M234I	A376T
Subtree 12	2020-11-27	GV-B.1.177	COV-32	P323L	L162F*	A222V	D614G	A220V	E1195A*
Subtree 13	2021-01-28	GRY-B.1.1.7	COV-44	T183I	A890D	I1412T	S106del	G107del	F108del	P323L	H69del	V70del	Y144del	N501Y	A270D	D614G	P681H	T716I	S982A	Q27stop	R52I	Y73C	D3L	R203K	G204R	S235F	L260F	P631S**	D1118H
Subtree 14	2020-11-25	GV-B.1.177.51	COV-53	T170I	H194Y	D77Y	P323L	A222V	D614G	A220V
Subtree 15	2020-12-03	GV-B.1.177	COV-54	P323L	A222V	D614G	A220V	G100C*	A389T*
Subtree 16	2020-09-02	GV-B.1.177.87	COV-48	P323L	D614G	A222V	A262S	P272L	A220V	H145Y
Subtree 17	2020-11-27	GV-B.1.177	COV-31	P323L	D614G	A222V	A262S	P272L	A220V	H145Y	P1442L*	L37F*
Subtree 18	2020-11-16	GV-B.1.177	COV-3	P323L	D614G	A222V	A262S	P272L	A220V	H145Y	T101I
Legend:
In red the mutations cited in the manuscript
Letters from a to e identify the strains belonging to the five subclusters within subtree 1
* exclusive mutation respect to the subtree node
** revealed for the fist time in Italy
A35E mutation in the N protein was firstly described in a German strain (EPI_ISL_708016) in April 2020. It is not included in RNA-Binding site, but in the first of the three intrinsically disordered proteins (IDRs), which play the role of modulating the activity of binding RNA to NTD (N terminal portion of the protein, Chang et al., 2009)
The L186F, T26I and A97V mutations included in the N terminal portion of the NSP12 protein, are not primarily involved in RNA-dependent RNA polymerase activity of the protein. L186F was firstly detected in Germany (EPI_ISL_776004) collected in March 2020; T26I was firstly detected in Sweden (hCOV-19 / Sweden / 20-50076 / 2020) collected in March 2020, A97V was firstly described in two Italian str…
The mutation T791I detected in the region coding the spike protein was firstly evidenced in Taiwan and Oceania in sequences dating back to February-March 2020 and in the same period in England and in Switzerland. At the end of April it was detected in the Netherlands and in Germany at the end of November 2020. In Sardinia it was reported again in April 2021, and in peninsular Italy in the period …
E195G was firstly described in France (EPI_ISL_982122) in the first days of December 2020
E1195A mutation in spike protein was found only in a German sequence dating back to 2020-04-14 (EPI_ISL_708019) and is present in Italy only in our sequence
The E159G mutation in NSP3 was firstly described in Canada (EPI_ISL_535920) in March 2020
References:
C. K.Chang, Y.L. Hsu, Y.H. Chang,1 F.A.Chao, M.C. Wu, Y.S.Huang, C.K.Hu, T.H.Huang.Multiple Nucleic Acid Binding Sites and Intrinsic Disorder of Severe Acute Respiratory Syndrome Coronavirus Nucleocapsid Protein: Implications for Ribonucleocapsid Protein Packaging. J Virol. 2009 Mar; 83(5): 2255–2264. doi: 10.1128/JVI.02001-08
